# Supplementary material for: Hepatitis C Virus Elimination Using Direct Acting Antivirals after the Radical Cure of Hepatocellular Carcinoma Suppresses the Recurrence of the Cancer
Source: Cancers (Basel). 2022 May 4;14(9):2295. doi: 10.3390/cancers14092295 (PMC9103530; doi:10.3390/cancers14092295)
Supplement: Supplementary file 1 [file cancers-14-02295-s001.zip]

Archive with 1 entries (1 files):
- cancers-1711918-Supplementary Materials.pdf
